# Supplementary material for: Global MicroRNA Expression Profiling of Buffalo (Bubalus bubalis) Embryos at Different Developmental Stages Produced by Somatic Cell Nuclear Transfer and In-Vitro Fertilization Using RNA Sequencing
Source: Genes (Basel). 2022 Mar 1;13(3):453. doi: 10.3390/genes13030453 (PMC8952793; doi:10.3390/genes13030453)
Supplement: Supplementary file 1 [file genes-13-00453-s001.zip]

Archive with 1 entries (1 files):
- genes-1527422-supplementary.xlsx
