# Supplementary material for: Global MicroRNA Expression Profiling of Buffalo (Bubalus bubalis) Embryos at Different Developmental Stages Produced by Somatic Cell Nuclear Transfer and In-Vitro Fertilization Using RNA Sequencing
Source: Genes (Basel). 2022 Mar 1;13(3):453. doi: 10.3390/genes13030453 (PMC8952793; doi:10.3390/genes13030453)
Supplement: Supplementary file 1 [file genes-13-00453-s001.zip › genes-1527422-supplementary.xlsx]

## Sheet: Fig. S1
	Figure S1: High-quality reads of (a) 2-cell stage (b) 8-cell stage (c) blastocyst stage cloned and IVF embryos were aligned against Bos taurus reference genome, UMD 3.1.1.
			Percentage of the total reads that got aligned was determined.
			For all the samples, 79.67 to 85.40% of the total reads got aligned against reference genome

## Sheet: Fig S2
	Figure S2: Box whisker plot showing the distribution of normalized signal values in the three replicates of a) 2-cell stage, b) 8-cell stage and c) blastocyst stage cloned and IVF embryos.

## Sheet: Fig S3
Figure S3	The quality of sequencing data generated was analysed by Principal Component Analysis (PCA).
	The 2D scatter plot shows that the three replicates of a) 2-cell, b) 8-cell, c) blastocysts stage cloned embryos clustered together in one group
	while the three replicates of a) 2-cell, b) 8-cell and c) blastocysts stage IVF embryos clustered together in another group
	A high correlation amongst the relpicates of same origin was observed with correlation coefficient value of R=1

## Sheet: Fig S4
Figure S4:
Figure S4: Heat map of top 50 differentially expressed miRNAs at a) 2-cell (2CC& 2CI), b) 8-cell (8CC & 8CI) and Blastocyst (BL & BLI)

## Sheet: Fig S5
	Figure S5: miRNAs expressed differentially between cloned and IVF a) 2-cell stage b) 8-cell stage c) blastocyst stage embryos were sorted on the basis of FC values.
			The graph represents the number of miRNAs expressed differentially at different FC values (≥2 to <3, ≥3 to <5 and ≥5-fold).

## Sheet: Fig S6
	Figure S6: miRNAs expressed differentially between cloned and IVF IVF a) 2-cell stage b) 8-cell stage c) blastocyst stage embryos at different FC values (≥2 to <3, ≥3 to <5 and ≥5-fold) were sorted on the basis of regulation.
		The graph represents the number of miRNAs up- or down-regulated in cloned compared to IVF embryos.

## Sheet: Fig S7
	Figure S7: miRNAs expressed commonly in cloned and IVF a) 2-cell stage b) 8-cell stage c) blastocyst stage embryos at different FC values (≥2 to <3, ≥3 to <5 and ≥5-fold)
	were sorted on the basis of regulation.				The graph represents the number of miRNAs up- or down-regulated in cloned compared to IVF embryos.

## Sheet: Table S1
Table S1: Details of Locked nucleic acid (LNA) primers for miRNAs
	S.No.	miRNA	Target sequence	miRCURY Cat. No. (for LNA universal primers)	Annealing Temperature
					(ᵒC)
	1	miR-423	5'UGAGGGGCAGAGAGCGAGACUUU	YP00205624	56	Housekeeping miRNA
	2	miR-202	5'UUCCUAUGCAUAUACUUCUUUG	YP00205616	56
	3	miR-340	5'UUAUAAAGCAAUGAGACUGAUU	YP00206068	56
	4	miR-218	5'UUGUGCUUGAUCUAACCAUGU	YP00206034	56
	5	miR-96	5'UUUGGCACUAGCACAUUUUUGCU	YP00204417	56
	6	miR-139	5'UCUACAGUGCACGUGUCUCCAGU	YP00205874	56
	7	miR-370	5'GCCUGCUGGGGUGGAACCUGGU	YP00204011	56

## Sheet: Table S2
	Table S1: List of top 30 miRNAs upregulated and downregulated in cloned relative to IVF 2-cell stage embryos with minimum FC of ≥2.
				Upregulated						Down-regulated
				S.No	miRNA	Gene ID	Fold Change			S. No.	miRNA	Gene ID	Fold Change
				1	bta-mir-136	MI0009739	7.4329			1	bta-mir-141	MI0009742	-7.31919
				2	bta-mir-1187	-	7.41217			2	bta-mir-451	MI0009837	-6.91573
				3	bta-mir-431	MI0009830	7.35207			3	bta-mir-340	MI0009809	-6.55886
				4	bta-mir-494	MI0009848	7.33525			4	bta-mir-205	MI0004759	-6.24835
				5	bta-mir-2474	MI0011534	6.88463			5	bta-mir-760	MI0009894	-6.23108
				6	bta-mir-2355	MI0011384	6.88092			6	bta-mir-3956	MI0022291	-5.95104
				7	bta-mir-3431	MI0014498	6.86569			7	bta-mir-208a	MI0009773	-5.88637
				8	bta-mir-11988	MI0038217	6.28085			8	bta-mir-195	MI0005459	-5.79194
				9	bta-mir-1291	MI0010458	6.24443			9	bta-mir-218	MI0009780	-5.64761
				10	bta-mir-3141	MI0021117	6.23213			10	bta-mir-3064	MI0031503	-5.64761
				11	bta-mir-10394	-	6.22198			11	bta-mir-8903	-	-5.64253
				12	bta-mir-202	MI0009771	6.0782			12	bta-mir-376a	MI0010457	-5.40212
				13	bta-mir-6121	MI0021139	5.58206			13	bta-mir-143	MI0009743	-4.04407
				14	bta-mir-212	MI0009776	5.44024			14	bta-mir-429	MI0009829	-3.90268
				15	bta-mir-677	MI0011482	5.40274			15	bta-mir-183	MI0009756	-3.37571
				16	bta-mir-142	MI0005011	5.37387			16	bta-mir-7859	MI0025529	-3.22484
				17	bta-mir-6516	MI0025538	5.31623			17	bta-mir-655	MI0009882	-2.93298
				18	bta-mir-299	MI0009787	5.10279			18	bta-mir-235	-	-2.90317
				19	bta-mir-11980	MI0038192	4.80323			19	bta-mir-135a	MI0009736	-2.48861
				20	bta-mir-582	MI0009867	4.78786			20	bta-mir-539	MI0009857	-2.48861
				21	bta-mir-9651	-	4.77809			21	bta-mir-455	MI0005049	-2.32097
				22	bta-mir-2370	MI0011405	4.73822			22	bta-mir-449a	MI0009834	-2.2771
				23	bta-mir-10395	-	4.4982			23	bta-mir-211	MI0009775	-1.98405
				24	bta-mir-1983	-	4.40686			24	bta-mir-1842	MI0031498	-1.96005
				25	bta-mir-7858	MI0025528	4.40686			25	bta-mir-2330	MI0011356	-1.96005
				26	bta-mir-98	MI0005025	4.40686			2	bta-mir-122	MI0005063	-1.91237
				27	bta-mir-3959	-	4.34915			27	bta-mir-153a	MI0009749	-1.90455
				28	bta-mir-6517	MI0022268	4.34143			28	bta-mir-199a	MI0004758	-1.90455
				29	bta-mir-133a	MI0009732	4.31735			29	bta-mir-497	MI0005467	-1.90455
				30	bta-mir-2284	MI0011399	4.25685			30	bta-mir-6123	MI0021141	-1.90455

## Sheet: Table S3
		Table S2: List of top 30 miRNAs up-regulated and downregulated in cloned relative to IVF 8-cell stage embryos with minimum FC of ≥2.
		Upregulated					Downregulated
		S. No.	miRNA	Gene ID	Fold Change		S. No.	miRNA	Gene ID	Fold Change
		1	bta-mir-133a-2	MI0009732	8.78476		1	bta-mir-139	MI0005009	-5.06179
		2	bta-mir-431	MI0009830	8.74879		2	bta-mir-214	MI0005040	-4.90516
		3	bta-mir-202	MI0009771	8.63385		3	bta-mir-328	MI0009800	-4.47833
		4	bta-mir-1973	-	8.03102		4	bta-mir-135	MI0009736	-4.2404
		5	bta-mir-282	-	7.70336		5	bta-mir-2435	MI0011486	-4.11921
		6	bta-mir-136	MI0009739	7.58789		6	bta-mir-10395	-	-4.09689
		7	bta-mir-1949	MI0038481	7.49751		7	bta-mir-758	MI0009892	-4.02584
		8	bta-mir-263	-	6.34424		8	bta-mir-218-1	MI0009780	-3.89558
		9	bta-mir-11995	MI0038372	4.88653		9	bta-mir-497	MI0005467	-3.8403
		10	bta-mir-1244	-	4.88653		10	bta-mir-11991	MI0038355	-3.83427
		11	bta-mir-2422	MI0011470	4.88653		11	bta-mir-188	MI0009760	-3.79205
		12	bta-mir-1843	MI0011471	4.48022		12	bta-mir-2447	MI0011501	-3.74809
		13	bta-mir-338	MI0009805	4.48022		13	bta-mir-219-1	MI0009781	-3.70876
		14	bta-mir-96	MI0009911	4.48022		14	bta-mir-153	MI0009749	-3.68928
		15	bta-mir-124a-1	MI0005027	4.38444		15	bta-mir-322	-	-3.66271
		16	bta-mir-1185	MI0010478	3.91157		16	bta-mir-208a	MI0009773	-3.54249
		17	bta-mir-1247	MI0022295	3.91157		17	bta-mir-592	MI0009875	-3.5206
		18	bta-mir-1277	MI0021114	3.91157		18	bta-mir-542	MI0012214	-3.49824
		19	bta-mir-1584	MI0011454	3.91157		19	bta-mir-144	MI0009744	-3.46758
		20	bta-mir-2370	MI0011405	3.91157		20	bta-mir-187	MI0009759	-3.46758
		21	bta-mir-299	MI0009787	3.71246		21	bta-mir-7858	MI0025528	-3.43293
		22	bta-mir-6651	-	3.61578		22	bta-mir-345	MI0005019	-3.41128
		23	bta-mir-335	MI0009804	3.48664		23	bta-mir-6123	MI0021141	-3.41128
		24	bta-mir-3535	-	3.26946		24	bta-mir-9226	-	-3.30171
		25	bta-mir-206	MI0009772	3.24072		25	bta-mir-7180	MI0038350	-3.24041
		26	bta-mir-1-1	MI0009719	3.09032		26	bta-mir-138-1	MI0009741	-3.08597
		27	bta-mir-2330	MI0011356	3.09032		27	bta-mir-3431	MI0014498	-2.90324
		28	bta-mir-377	MI0009818	3.09032		28	bta-mir-32	MI0009796	-2.86313
		29	bta-mir-11988	MI0038217	2.9341		29	bta-mir-3613a	MI0021118	-2.83396
		30	bta-mir-486	MI0009843	2.55704		30	bta-mir-2314	MI0011333	-2.70026

[truncated: 7 more sheets: Table S4, Table S5a, Table S5b, Table S5c, Table S6a, Table S6b, Table S6c]
